# Supplementary material for: Isoquinoline Alkaloids from Coptis chinensis Franch: Focus on Coptisine as a Potential Therapeutic Candidate against Gastric Cancer Cells
Source: Int J Mol Sci. 2022 Sep 7;23(18):10330. doi: 10.3390/ijms231810330 (PMC9499618; doi:10.3390/ijms231810330)
Supplement: Supplementary file 1 [file ijms-23-10330-s001.zip]

Archive with 1 entries (1 files):
- ijms-1864517-supplementary.pdf
